# Supplementary material for: A millennium of north-east Atlantic cod juvenile growth trajectories inferred from archaeological otoliths
Source: PLoS One. 2017 Oct 27;12(10):e0187134. doi: 10.1371/journal.pone.0187134 (PMC5659679; doi:10.1371/journal.pone.0187134)
Supplement: S1 File — (XLSX) [file pone.0187134.s003.xlsx]

## Sheet: Supplementary data
year	ID	ID_layer	layer	age	time	exc.year	site	dating	growth
1	1	1	8	9	971	2015	BRV	c14	0.427856
2	1	1	8	9	971	2015	BRV	c14	0.7833
3	1	1	8	9	971	2015	BRV	c14	1.1489
4	1	1	8	9	971	2015	BRV	c14	1.51451
5	1	1	8	9	971	2015	BRV	c14	1.83719
1	2	3	8	13	971	2015	BRV	c14	0.211568
2	2	3	8	13	971	2015	BRV	c14	0.563619
3	2	3	8	13	971	2015	BRV	c14	0.912814
4	2	3	8	13	971	2015	BRV	c14	1.15493
5	2	3	8	13	971	2015	BRV	c14	1.30913
1	3	4	8	11	971	2015	BRV	c14	0.311328
2	3	4	8	11	971	2015	BRV	c14	0.672695
3	3	4	8	11	971	2015	BRV	c14	0.851135
4	3	4	8	11	971	2015	BRV	c14	1.05506
5	3	4	8	11	971	2015	BRV	c14	1.2335
1	4	5	8	12	971	2015	BRV	c14	0.681388
2	4	5	8	12	971	2015	BRV	c14	0.993589
3	4	5	8	12	971	2015	BRV	c14	1.22774
4	4	5	8	12	971	2015	BRV	c14	1.407
5	4	5	8	12	971	2015	BRV	c14	1.59449
1	5	6	8	9	971	2015	BRV	c14	0.47308
2	5	6	8	9	971	2015	BRV	c14	0.851668
3	5	6	8	9	971	2015	BRV	c14	1.11252
4	5	6	8	9	971	2015	BRV	c14	1.3376
5	5	6	8	9	971	2015	BRV	c14	1.54805
1	6	7	8	11	971	2015	BRV	c14	0.573496
2	6	7	8	11	971	2015	BRV	c14	1.02399
3	6	7	8	11	971	2015	BRV	c14	1.31562
4	6	7	8	11	971	2015	BRV	c14	1.51693
5	6	7	8	11	971	2015	BRV	c14	1.74714
1	7	8	8	12	971	2015	BRV	c14	0.574223
2	7	8	8	12	971	2015	BRV	c14	1.00448
3	7	8	8	12	971	2015	BRV	c14	1.25907
4	7	8	8	12	971	2015	BRV	c14	1.46435
5	7	8	8	12	971	2015	BRV	c14	1.62494
1	8	9	8	6	971	2015	BRV	c14	0.363496
2	8	9	8	6	971	2015	BRV	c14	0.620805
3	8	9	8	6	971	2015	BRV	c14	0.922667
4	8	9	8	6	971	2015	BRV	c14	1.13557
5	8	9	8	6	971	2015	BRV	c14	1.38627
1	9	10	8	8	971	2015	BRV	c14	0.482996
2	9	10	8	8	971	2015	BRV	c14	0.863262
3	9	10	8	8	971	2015	BRV	c14	1.24547
4	9	10	8	8	971	2015	BRV	c14	1.48068
5	9	10	8	8	971	2015	BRV	c14	1.72768
1	10	11	8	5	971	2015	BRV	c14	0.575511
2	10	11	8	5	971	2015	BRV	c14	0.88174
3	10	11	8	5	971	2015	BRV	c14	1.12299
4	10	11	8	5	971	2015	BRV	c14	1.33184
5	10	11	8	5	971	2015	BRV	c14	1.52643
1	11	12	8	7	971	2015	BRV	c14	0.293804
2	11	12	8	7	971	2015	BRV	c14	0.712261
3	11	12	8	7	971	2015	BRV	c14	1.26065
4	11	12	8	7	971	2015	BRV	c14	1.51795
5	11	12	8	7	971	2015	BRV	c14	1.75031
1	12	13	8	16	971	2015	BRV	c14	0.40895
2	12	13	8	16	971	2015	BRV	c14	0.706528
3	12	13	8	16	971	2015	BRV	c14	0.917576
4	12	13	8	16	971	2015	BRV	c14	1.10828
5	12	13	8	16	971	2015	BRV	c14	1.32851
1	13	14	8	16	971	2015	BRV	c14	0.388631
2	13	14	8	16	971	2015	BRV	c14	0.838819
3	13	14	8	16	971	2015	BRV	c14	1.21564
4	13	14	8	16	971	2015	BRV	c14	1.48101
5	13	14	8	16	971	2015	BRV	c14	1.64054
1	14	15	8	15	971	2015	BRV	c14	0.335006
2	14	15	8	15	971	2015	BRV	c14	0.601346
3	14	15	8	15	971	2015	BRV	c14	0.998259
4	14	15	8	15	971	2015	BRV	c14	1.31852
5	14	15	8	15	971	2015	BRV	c14	1.47288
1	15	16	8	8	971	2015	BRV	c14	0.534575
2	15	16	8	8	971	2015	BRV	c14	0.901227
3	15	16	8	8	971	2015	BRV	c14	1.06377
4	15	16	8	8	971	2015	BRV	c14	1.28914
5	15	16	8	8	971	2015	BRV	c14	1.53684
1	16	17	8	10	971	2015	BRV	c14	0.534589
2	16	17	8	10	971	2015	BRV	c14	0.894623
3	16	17	8	10	971	2015	BRV	c14	1.25254
4	16	17	8	10	971	2015	BRV	c14	1.55247
5	16	17	8	10	971	2015	BRV	c14	1.86371
1	17	18	8	5	971	2015	BRV	c14	0.515288
2	17	18	8	5	971	2015	BRV	c14	1.01177
3	17	18	8	5	971	2015	BRV	c14	1.25917
4	17	18	8	5	971	2015	BRV	c14	1.44799
5	17	18	8	5	971	2015	BRV	c14	1.59788
1	18	1	17	13	1360	2015	BRV	c14	0.619426
2	18	1	17	13	1360	2015	BRV	c14	1.06411
3	18	1	17	13	1360	2015	BRV	c14	1.38078
4	18	1	17	13	1360	2015	BRV	c14	1.59475
5	18	1	17	13	1360	2015	BRV	c14	1.73096
1	19	2	17	16	1360	2015	BRV	c14	0.293981
2	19	2	17	16	1360	2015	BRV	c14	0.616167
3	19	2	17	16	1360	2015	BRV	c14	1.23156
4	19	2	17	16	1360	2015	BRV	c14	1.25366
5	19	2	17	16	1360	2015	BRV	c14	1.27316
1	20	3	17	20	1360	2015	BRV	c14	0.398694
2	20	3	17	20	1360	2015	BRV	c14	0.676475
3	20	3	17	20	1360	2015	BRV	c14	0.844075
4	20	3	17	20	1360	2015	BRV	c14	1.02501
5	20	3	17	20	1360	2015	BRV	c14	1.23819
1	21	4	17	10	1360	2015	BRV	c14	0.726186
2	21	4	17	10	1360	2015	BRV	c14	1.18301
3	21	4	17	10	1360	2015	BRV	c14	1.37578
4	21	4	17	10	1360	2015	BRV	c14	1.73861
5	21	4	17	10	1360	2015	BRV	c14	2.02792
1	22	5	17	6	1360	2015	BRV	c14	0.318277
2	22	5	17	6	1360	2015	BRV	c14	0.645345
3	22	5	17	6	1360	2015	BRV	c14	1.23466
4	22	5	17	6	1360	2015	BRV	c14	1.25412
5	22	5	17	6	1360	2015	BRV	c14	1.2801
1	23	1	16	12	1410	2015	BRV	context	0.418527
2	23	1	16	12	1410	2015	BRV	context	0.907417
3	23	1	16	12	1410	2015	BRV	context	1.21584
4	23	1	16	12	1410	2015	BRV	context	1.41224
5	23	1	16	12	1410	2015	BRV	context	1.60468
1	24	2	16	7	1410	2015	BRV	context	0.475891
2	24	2	16	7	1410	2015	BRV	context	0.744256
3	24	2	16	7	1410	2015	BRV	context	1.27782
4	24	2	16	7	1410	2015	BRV	context	1.59786
5	24	2	16	7	1410	2015	BRV	context	1.81184
1	25	3	16	16	1410	2015	BRV	context	0.364516
2	25	3	16	16	1410	2015	BRV	context	0.760536
3	25	3	16	16	1410	2015	BRV	context	1.14381
4	25	3	16	16	1410	2015	BRV	context	1.42287
5	25	3	16	16	1410	2015	BRV	context	1.52708
1	26	4	16	8	1410	2015	BRV	context	0.459759
2	26	4	16	8	1410	2015	BRV	context	0.858406
3	26	4	16	8	1410	2015	BRV	context	1.11866
4	26	4	16	8	1410	2015	BRV	context	1.27673
5	26	4	16	8	1410	2015	BRV	context	1.40233
1	27	5	16	10	1410	2015	BRV	context	0.412167
2	27	5	16	10	1410	2015	BRV	context	0.6274
3	27	5	16	10	1410	2015	BRV	context	0.843328
4	27	5	16	10	1410	2015	BRV	context	1.06933
5	27	5	16	10	1410	2015	BRV	context	1.24362
1	28	6	16	12	1410	2015	BRV	context	0.405349
2	28	6	16	12	1410	2015	BRV	context	0.725538
3	28	6	16	12	1410	2015	BRV	context	0.986934
4	28	6	16	12	1410	2015	BRV	context	1.19318
5	28	6	16	12	1410	2015	BRV	context	1.33752
1	29	7	16	11	1410	2015	BRV	context	0.296906
2	29	7	16	11	1410	2015	BRV	context	0.671499
3	29	7	16	11	1410	2015	BRV	context	1.08684
4	29	7	16	11	1410	2015	BRV	context	1.28145
5	29	7	16	11	1410	2015	BRV	context	1.55172
1	30	8	16	11	1410	2015	BRV	context	0.417714
2	30	8	16	11	1410	2015	BRV	context	0.857797
3	30	8	16	11	1410	2015	BRV	context	1.1792
4	30	8	16	11	1410	2015	BRV	context	1.4182
5	30	8	16	11	1410	2015	BRV	context	1.57647
1	31	9	16	14	1410	2015	BRV	context	0.528289
2	31	9	16	14	1410	2015	BRV	context	0.88269
3	31	9	16	14	1410	2015	BRV	context	1.0825
4	31	9	16	14	1410	2015	BRV	context	1.29225
5	31	9	16	14	1410	2015	BRV	context	1.44052
1	32	10	16	10	1410	2015	BRV	context	0.61933
2	32	10	16	10	1410	2015	BRV	context	1.034
3	32	10	16	10	1410	2015	BRV	context	1.37488
4	32	10	16	10	1410	2015	BRV	context	1.6317
5	32	10	16	10	1410	2015	BRV	context	1.8974
1	33	11	16	12	1410	2015	BRV	context	0.547837
2	33	11	16	12	1410	2015	BRV	context	0.974232
3	33	11	16	12	1410	2015	BRV	context	1.28517
4	33	11	16	12	1410	2015	BRV	context	1.55981
5	33	11	16	12	1410	2015	BRV	context	1.83445
1	34	12	16	12	1410	2015	BRV	find	0.670995
2	34	12	16	12	1410	2015	BRV	find	0.878949
3	34	12	16	12	1410	2015	BRV	find	1.10465
4	34	12	16	12	1410	2015	BRV	find	1.40252
5	34	12	16	12	1410	2015	BRV	find	1.73268
1	35	13	16	13	1410	2015	BRV	find	0.397034
2	35	13	16	13	1410	2015	BRV	find	0.686041
3	35	13	16	13	1410	2015	BRV	find	0.846593
4	35	13	16	13	1410	2015	BRV	find	1.05813
5	35	13	16	13	1410	2015	BRV	find	1.26967
1	36	14	16	12	1410	2015	BRV	find	0.598626
2	36	14	16	12	1410	2015	BRV	find	1.017
3	36	14	16	12	1410	2015	BRV	find	1.33586
4	36	14	16	12	1410	2015	BRV	find	1.56116
5	36	14	16	12	1410	2015	BRV	find	1.73465
1	37	15	16	16	1410	2015	BRV	find	0.395784
2	37	15	16	16	1410	2015	BRV	find	0.861936
3	37	15	16	16	1410	2015	BRV	find	1.13254
4	37	15	16	16	1410	2015	BRV	find	1.32843
5	37	15	16	16	1410	2015	BRV	find	1.48744
1	38	16	16	10	1410	2015	BRV	find	0.641313
2	38	16	16	10	1410	2015	BRV	find	1.0647
3	38	16	16	10	1410	2015	BRV	find	1.35334
4	38	16	16	10	1410	2015	BRV	find	1.61781
5	38	16	16	10	1410	2015	BRV	find	1.87337
1	39	17	16	11	1410	2015	BRV	find	0.200382
2	39	17	16	11	1410	2015	BRV	find	0.436662
3	39	17	16	11	1410	2015	BRV	find	0.738979
4	39	17	16	11	1410	2015	BRV	find	1.08593
5	39	17	16	11	1410	2015	BRV	find	1.25819
1	40	18	16	10	1410	2015	BRV	find	0.421827
2	40	18	16	10	1410	2015	BRV	find	0.807358
3	40	18	16	10	1410	2015	BRV	find	1.12924
4	40	18	16	10	1410	2015	BRV	find	1.47148
5	40	18	16	10	1410	2015	BRV	find	1.71772
1	41	19	16	6	1410	2015	BRV	find	0.463372
2	41	19	16	6	1410	2015	BRV	find	0.776502
3	41	19	16	6	1410	2015	BRV	find	1.01465
4	41	19	16	6	1410	2015	BRV	find	1.21316
5	41	19	16	6	1410	2015	BRV	find	1.37349
1	42	20	16	10	1410	2015	BRV	find	0.517488
2	42	20	16	10	1410	2015	BRV	find	0.952848
3	42	20	16	10	1410	2015	BRV	find	1.2788
4	42	20	16	10	1410	2015	BRV	find	1.44785
5	42	20	16	10	1410	2015	BRV	find	1.56599
1	43	21	16	11	1410	2015	BRV	context	0.516408
2	43	21	16	11	1410	2015	BRV	context	0.835813
3	43	21	16	11	1410	2015	BRV	context	1.19279
4	43	21	16	11	1410	2015	BRV	context	1.3695
5	43	21	16	11	1410	2015	BRV	context	1.55704
1	44	22	16	11	1410	2015	BRV	context	0.468363
2	44	22	16	11	1410	2015	BRV	context	1.00207
3	44	22	16	11	1410	2015	BRV	context	1.38722
4	44	22	16	11	1410	2015	BRV	context	1.63208
5	44	22	16	11	1410	2015	BRV	context	1.79557
1	45	23	16	10	1410	2015	BRV	context	0.446679
2	45	23	16	10	1410	2015	BRV	context	0.924772
3	45	23	16	10	1410	2015	BRV	context	1.17167
4	45	23	16	10	1410	2015	BRV	context	1.43192
5	45	23	16	10	1410	2015	BRV	context	1.63789
1	46	24	16	14	1410	2015	BRV	context	0.471832
2	46	24	16	14	1410	2015	BRV	context	0.710832
3	46	24	16	14	1410	2015	BRV	context	0.90137
4	46	24	16	14	1410	2015	BRV	context	1.04774
5	46	24	16	14	1410	2015	BRV	context	1.22403
1	47	25	16	9	1410	2015	BRV	context	0.337623
2	47	25	16	9	1410	2015	BRV	context	0.651815
3	47	25	16	9	1410	2015	BRV	context	0.896448
4	47	25	16	9	1410	2015	BRV	context	1.11672
5	47	25	16	9	1410	2015	BRV	context	1.3407
1	48	26	16	9	1410	2015	BRV	context	0.419591
2	48	26	16	9	1410	2015	BRV	context	0.781156
3	48	26	16	9	1410	2015	BRV	context	1.11346
4	48	26	16	9	1410	2015	BRV	context	1.45026
5	48	26	16	9	1410	2015	BRV	context	1.73738
1	49	27	16	10	1410	2015	BRV	context	0.248467
2	49	27	16	10	1410	2015	BRV	context	0.561344
3	49	27	16	10	1410	2015	BRV	context	1.16422
4	49	27	16	10	1410	2015	BRV	context	1.42579
5	49	27	16	10	1410	2015	BRV	context	1.81489
1	50	28	16	10	1410	2015	BRV	context	0.289057
2	50	28	16	10	1410	2015	BRV	context	0.640921
3	50	28	16	10	1410	2015	BRV	context	1.14043
4	50	28	16	10	1410	2015	BRV	context	1.52262
5	50	28	16	10	1410	2015	BRV	context	1.8434
1	51	29	16	12	1410	2015	BRV	context	0.50569
2	51	29	16	12	1410	2015	BRV	context	1.00409
3	51	29	16	12	1410	2015	BRV	context	1.30953
4	51	29	16	12	1410	2015	BRV	context	1.48444
5	51	29	16	12	1410	2015	BRV	context	1.70467
1	52	30	16	9	1410	2015	BRV	context	0.539965
2	52	30	16	9	1410	2015	BRV	context	0.945617
3	52	30	16	9	1410	2015	BRV	context	1.30471
4	52	30	16	9	1410	2015	BRV	context	1.50545
5	52	30	16	9	1410	2015	BRV	context	1.70341
1	53	31	16	8	1410	2015	BRV	context	0.303211
2	53	31	16	8	1410	2015	BRV	context	0.732597
3	53	31	16	8	1410	2015	BRV	context	1.10091
4	53	31	16	8	1410	2015	BRV	context	1.31021
5	53	31	16	8	1410	2015	BRV	context	1.5249
1	54	32	16	7	1410	2015	BRV	context	0.479416
2	54	32	16	7	1410	2015	BRV	context	0.704505
3	54	32	16	7	1410	2015	BRV	context	0.977432
4	54	32	16	7	1410	2015	BRV	context	1.12303
5	54	32	16	7	1410	2015	BRV	context	1.24852
1	55	34	16	10	1410	2015	BRV	context	0.352132
2	55	34	16	10	1410	2015	BRV	context	0.524834
3	55	34	16	10	1410	2015	BRV	context	0.691042
4	55	34	16	10	1410	2015	BRV	context	0.982648
5	55	34	16	10	1410	2015	BRV	context	1.33483
1	56	35	16	13	1410	2015	BRV	context	0.541361
2	56	35	16	13	1410	2015	BRV	context	0.988325
3	56	35	16	13	1410	2015	BRV	context	1.18071
4	56	35	16	13	1410	2015	BRV	context	1.42449
5	56	35	16	13	1410	2015	BRV	context	1.59766
1	57	36	16	10	1410	2015	BRV	context	0.420761
2	57	36	16	10	1410	2015	BRV	context	0.833485
3	57	36	16	10	1410	2015	BRV	context	1.06266
4	57	36	16	10	1410	2015	BRV	context	1.29436
5	57	36	16	10	1410	2015	BRV	context	1.51513
1	58	37	16	12	1410	2015	BRV	context	0.419144
2	58	37	16	12	1410	2015	BRV	context	0.752449
3	58	37	16	12	1410	2015	BRV	context	0.992609
4	58	37	16	12	1410	2015	BRV	context	1.20591
5	58	37	16	12	1410	2015	BRV	context	1.43209
1	59	38	16	14	1410	2015	BRV	context	0.399712
2	59	38	16	14	1410	2015	BRV	context	0.745857
3	59	38	16	14	1410	2015	BRV	context	1.04577
4	59	38	16	14	1410	2015	BRV	context	1.27239
5	59	38	16	14	1410	2015	BRV	context	1.53633
1	60	40	16	12	1410	2015	BRV	c14	0.589207
2	60	40	16	12	1410	2015	BRV	c14	0.956888
3	60	40	16	12	1410	2015	BRV	c14	1.23089
4	60	40	16	12	1410	2015	BRV	c14	1.46322
5	60	40	16	12	1410	2015	BRV	c14	1.59861
1	61	41	16	12	1410	2015	BRV	c14	0.325185
2	61	41	16	12	1410	2015	BRV	c14	0.689263
3	61	41	16	12	1410	2015	BRV	c14	0.976045
4	61	41	16	12	1410	2015	BRV	c14	1.12432
5	61	41	16	12	1410	2015	BRV	c14	1.37422
1	62	42	16	11	1410	2015	BRV	c14	0.751835
2	62	42	16	11	1410	2015	BRV	c14	1.1702
3	62	42	16	11	1410	2015	BRV	c14	1.55179
4	62	42	16	11	1410	2015	BRV	c14	1.80509
5	62	42	16	11	1410	2015	BRV	c14	1.92983
1	63	43	16	6	1410	2015	BRV	c14	0.345743
2	63	43	16	6	1410	2015	BRV	c14	0.688604
3	63	43	16	6	1410	2015	BRV	c14	0.995361
4	63	43	16	6	1410	2015	BRV	c14	1.22045
5	63	43	16	6	1410	2015	BRV	c14	1.42119
1	64	44	16	7	1410	2015	BRV	c14	0.567979
2	64	44	16	7	1410	2015	BRV	c14	0.941679
3	64	44	16	7	1410	2015	BRV	c14	1.24799
4	64	44	16	7	1410	2015	BRV	c14	1.35409
5	64	44	16	7	1410	2015	BRV	c14	1.48522
1	65	45	16	5	1410	2015	BRV	c14	0.43895
2	65	45	16	5	1410	2015	BRV	c14	0.85137
3	65	45	16	5	1410	2015	BRV	c14	1.06622
4	65	45	16	5	1410	2015	BRV	c14	1.16946
5	65	45	16	5	1410	2015	BRV	c14	1.27999
1	66	46	16	8	1410	2015	BRV	c14	0.42023
2	66	46	16	8	1410	2015	BRV	c14	0.857368
3	66	46	16	8	1410	2015	BRV	c14	1.17107
4	66	46	16	8	1410	2015	BRV	c14	1.42195
5	66	46	16	8	1410	2015	BRV	c14	1.61013
1	67	1	15	7	1490	2015	BRV	context	0.290172
2	67	1	15	7	1490	2015	BRV	context	0.748614
3	67	1	15	7	1490	2015	BRV	context	1.05625
4	67	1	15	7	1490	2015	BRV	context	1.22469
5	67	1	15	7	1490	2015	BRV	context	1.45746
1	68	2	15	14	1490	2015	BRV	context	0.433125
2	68	2	15	14	1490	2015	BRV	context	0.828523
3	68	2	15	14	1490	2015	BRV	context	1.10908
4	68	2	15	14	1490	2015	BRV	context	1.36638
5	68	2	15	14	1490	2015	BRV	context	1.55692
1	69	4	15	5	1490	2015	BRV	context	0.423268
2	69	4	15	5	1490	2015	BRV	context	0.695615
3	69	4	15	5	1490	2015	BRV	context	0.945931
4	69	4	15	5	1490	2015	BRV	context	1.10918
5	69	4	15	5	1490	2015	BRV	context	1.35184
1	70	5	15	9	1490	2015	BRV	context	0.369908
2	70	5	15	9	1490	2015	BRV	context	0.779337
3	70	5	15	9	1490	2015	BRV	context	1.04275
4	70	5	15	9	1490	2015	BRV	context	1.28026
5	70	5	15	9	1490	2015	BRV	context	1.45012
1	71	6	15	6	1490	2015	BRV	context	0.309013
2	71	6	15	6	1490	2015	BRV	context	0.765193
3	71	6	15	6	1490	2015	BRV	context	1.07839
4	71	6	15	6	1490	2015	BRV	context	1.30204
5	71	6	15	6	1490	2015	BRV	context	1.46136
1	72	8	15	9	1490	2015	BRV	context	0.316206
2	72	8	15	9	1490	2015	BRV	context	0.70762
3	72	8	15	9	1490	2015	BRV	context	1.00062
4	72	8	15	9	1490	2015	BRV	context	1.30845
5	72	8	15	9	1490	2015	BRV	context	1.56934
1	73	9	15	8	1490	2015	BRV	context	0.715713
2	73	9	15	8	1490	2015	BRV	context	1.09097
3	73	9	15	8	1490	2015	BRV	context	1.27401
4	73	9	15	8	1490	2015	BRV	context	1.5004
5	73	9	15	8	1490	2015	BRV	context	1.70529
1	74	1	14	8	1570	2015	BRV	context	0.478006
2	74	1	14	8	1570	2015	BRV	context	0.970266
3	74	1	14	8	1570	2015	BRV	context	1.29171
4	74	1	14	8	1570	2015	BRV	context	1.50894
5	74	1	14	8	1570	2015	BRV	context	1.68408
1	75	2	14	5	1570	2015	BRV	context	0.620053
2	75	2	14	5	1570	2015	BRV	context	1.01305
3	75	2	14	5	1570	2015	BRV	context	1.24905
4	75	2	14	5	1570	2015	BRV	context	1.42305
5	75	2	14	5	1570	2015	BRV	context	1.64363
1	76	3	14	6	1570	2015	BRV	context	0.230593
2	76	3	14	6	1570	2015	BRV	context	0.584047
3	76	3	14	6	1570	2015	BRV	context	0.913277
4	76	3	14	6	1570	2015	BRV	context	1.14734
5	76	3	14	6	1570	2015	BRV	context	1.35473
1	77	4	14	5	1570	2015	BRV	context	0.297431
2	77	4	14	5	1570	2015	BRV	context	0.797656
3	77	4	14	5	1570	2015	BRV	context	1.15427
4	77	4	14	5	1570	2015	BRV	context	1.34481
5	77	4	14	5	1570	2015	BRV	context	1.53452
1	78	5	14	5	1570	2015	BRV	c14	0.322233
2	78	5	14	5	1570	2015	BRV	c14	0.959296
3	78	5	14	5	1570	2015	BRV	c14	1.14857
4	78	5	14	5	1570	2015	BRV	c14	1.34236
5	78	5	14	5	1570	2015	BRV	c14	1.50141
1	79	6	14	5	1570	2015	BRV	c14	0.328274
2	79	6	14	5	1570	2015	BRV	c14	0.919101
3	79	6	14	5	1570	2015	BRV	c14	1.12248
4	79	6	14	5	1570	2015	BRV	c14	1.32379
5	79	6	14	5	1570	2015	BRV	c14	1.46718
1	80	7	14	6	1570	2015	BRV	c14	0.289928
2	80	7	14	6	1570	2015	BRV	c14	0.71763
3	80	7	14	6	1570	2015	BRV	c14	0.86042
4	80	7	14	6	1570	2015	BRV	c14	1.00332
5	80	7	14	6	1570	2015	BRV	c14	1.1378
1	81	9	14	6	1570	2015	BRV	c14	0.55954
2	81	9	14	6	1570	2015	BRV	c14	1.13483
3	81	9	14	6	1570	2015	BRV	c14	1.49635
4	81	9	14	6	1570	2015	BRV	c14	1.69241
5	81	9	14	6	1570	2015	BRV	c14	1.93352
1	82	10	14	5	1570	2015	BRV	c14	0.38736
2	82	10	14	5	1570	2015	BRV	c14	0.948794
3	82	10	14	5	1570	2015	BRV	c14	1.36627
4	82	10	14	5	1570	2015	BRV	c14	1.50967
5	82	10	14	5	1570	2015	BRV	c14	1.64947
1	83	1	4	12	1621	2012	BRV	c14	0.281737
2	83	1	4	12	1621	2012	BRV	c14	0.665938
3	83	1	4	12	1621	2012	BRV	c14	0.885938
4	83	1	4	12	1621	2012	BRV	c14	1.08055
5	83	1	4	12	1621	2012	BRV	c14	1.31796
1	84	2	4	9	1621	2012	BRV	c14	0.520735
2	84	2	4	9	1621	2012	BRV	c14	0.848126
3	84	2	4	9	1621	2012	BRV	c14	1.22052
4	84	2	4	9	1621	2012	BRV	c14	1.74823
5	84	2	4	9	1621	2012	BRV	c14	2.06508
1	85	3	4	7	1621	2012	BRV	c14	0.501722
2	85	3	4	7	1621	2012	BRV	c14	0.911094
3	85	3	4	7	1621	2012	BRV	c14	1.27198
4	85	3	4	7	1621	2012	BRV	c14	1.62312
5	85	3	4	7	1621	2012	BRV	c14	1.9014
1	86	5	4	12	1621	2012	BRV	c14	0.313065
2	86	5	4	12	1621	2012	BRV	c14	1.07164
3	86	5	4	12	1621	2012	BRV	c14	1.3814
4	86	5	4	12	1621	2012	BRV	c14	1.65873
5	86	5	4	12	1621	2012	BRV	c14	1.93461
1	87	6	4	7	1621	2012	BRV	c14	0.61971
2	87	6	4	7	1621	2012	BRV	c14	0.986481
3	87	6	4	7	1621	2012	BRV	c14	1.28984
4	87	6	4	7	1621	2012	BRV	c14	1.55353
5	87	6	4	7	1621	2012	BRV	c14	1.72678
1	88	10	4	5	1621	2012	BRV	c14	0.39782
2	88	10	4	5	1621	2012	BRV	c14	0.765261
3	88	10	4	5	1621	2012	BRV	c14	1.00953
4	88	10	4	5	1621	2012	BRV	c14	1.2385
5	88	10	4	5	1621	2012	BRV	c14	1.37274
1	89	1	7	6	1637	2015	BRV	c14	0.402419
2	89	1	7	6	1637	2015	BRV	c14	0.841812
3	89	1	7	6	1637	2015	BRV	c14	1.10988
4	89	1	7	6	1637	2015	BRV	c14	1.33389
5	89	1	7	6	1637	2015	BRV	c14	1.51058	?
1	90	2	7	6	1637	2015	BRV	c14	0.576087
2	90	2	7	6	1637	2015	BRV	c14	1.03296
3	90	2	7	6	1637	2015	BRV	c14	1.24196
4	90	2	7	6	1637	2015	BRV	c14	1.50074
5	90	2	7	6	1637	2015	BRV	c14	1.65774
1	91	3	7	11	1637	2015	BRV	c14	0.551235
2	91	3	7	11	1637	2015	BRV	c14	0.818669
3	91	3	7	11	1637	2015	BRV	c14	0.987337
4	91	3	7	11	1637	2015	BRV	c14	1.26937
5	91	3	7	11	1637	2015	BRV	c14	1.51332
1	92	4	7	9	1637	2015	BRV	c14	0.401995
2	92	4	7	9	1637	2015	BRV	c14	0.851716
3	92	4	7	9	1637	2015	BRV	c14	1.16364
4	92	4	7	9	1637	2015	BRV	c14	1.45155
5	92	4	7	9	1637	2015	BRV	c14	1.75624
1	93	5	7	11	1637	2015	BRV	c14	0.399621
2	93	5	7	11	1637	2015	BRV	c14	0.819036
3	93	5	7	11	1637	2015	BRV	c14	1.08533
4	93	5	7	11	1637	2015	BRV	c14	1.49646
5	93	5	7	11	1637	2015	BRV	c14	1.83555
1	94	7	7	10	1637	2015	BRV	c14	0.488926
2	94	7	7	10	1637	2015	BRV	c14	0.915562
3	94	7	7	10	1637	2015	BRV	c14	1.09745
4	94	7	7	10	1637	2015	BRV	c14	1.29114
5	94	7	7	10	1637	2015	BRV	c14	1.43098
1	95	9	7	9	1637	2015	BRV	c14	0.503766
2	95	9	7	9	1637	2015	BRV	c14	0.904422
3	95	9	7	9	1637	2015	BRV	c14	1.16308
4	95	9	7	9	1637	2015	BRV	c14	1.41236
5	95	9	7	9	1637	2015	BRV	c14	1.63377
1	96	10	7	7	1637	2015	BRV	c14	0.276053
2	96	10	7	7	1637	2015	BRV	c14	0.447283
3	96	10	7	7	1637	2015	BRV	c14	0.663369
4	96	10	7	7	1637	2015	BRV	c14	0.942469
5	96	10	7	7	1637	2015	BRV	c14	1.17031
1	97	11	7	7	1637	2015	BRV	c14	0.543994
2	97	11	7	7	1637	2015	BRV	c14	0.888474
3	97	11	7	7	1637	2015	BRV	c14	1.10109
4	97	11	7	7	1637	2015	BRV	c14	1.31486
5	97	11	7	7	1637	2015	BRV	c14	1.45961
1	98	12	7	13	1637	2015	BRV	c14	0.520001
2	98	12	7	13	1637	2015	BRV	c14	0.937581
3	98	12	7	13	1637	2015	BRV	c14	1.26353
4	98	12	7	13	1637	2015	BRV	c14	1.49122
5	98	12	7	13	1637	2015	BRV	c14	1.73891
1	99	13	7	6	1637	2015	BRV	c14	0.391945
2	99	13	7	6	1637	2015	BRV	c14	0.706373
3	99	13	7	6	1637	2015	BRV	c14	1.07846
4	99	13	7	6	1637	2015	BRV	c14	1.23747
5	99	13	7	6	1637	2015	BRV	c14	1.50089
1	100	14	7	8	1637	2015	BRV	c14	0.585539
2	100	14	7	8	1637	2015	BRV	c14	0.911462
3	100	14	7	8	1637	2015	BRV	c14	1.28176
4	100	14	7	8	1637	2015	BRV	c14	1.51386
5	100	14	7	8	1637	2015	BRV	c14	1.75326
1	101	15	7	6	1637	2015	BRV	c14	0.288694
2	101	15	7	6	1637	2015	BRV	c14	0.688845
3	101	15	7	6	1637	2015	BRV	c14	0.896028
4	101	15	7	6	1637	2015	BRV	c14	1.18965
5	101	15	7	6	1637	2015	BRV	c14	1.42649
1	102	16	7	7	1637	2015	BRV	c14	0.489768
2	102	16	7	7	1637	2015	BRV	c14	0.729689
3	102	16	7	7	1637	2015	BRV	c14	0.958654
4	102	16	7	7	1637	2015	BRV	c14	1.19866
5	102	16	7	7	1637	2015	BRV	c14	1.40673
1	103	17	7	11	1637	2015	BRV	c14	0.543106
2	103	17	7	11	1637	2015	BRV	c14	0.904049
3	103	17	7	11	1637	2015	BRV	c14	1.18704
4	103	17	7	11	1637	2015	BRV	c14	1.38872
5	103	17	7	11	1637	2015	BRV	c14	1.61906
1	104	18	7	11	1637	2015	BRV	c14	0.708985
2	104	18	7	8	1637	2015	BRV	c14	1.1468
3	104	18	7	8	1637	2015	BRV	c14	1.4176
4	104	18	7	8	1637	2015	BRV	c14	1.69447
5	104	18	7	8	1637	2015	BRV	c14	1.89228
1	105	19	7	6	1637	2015	BRV	c14	0.647174
2	105	19	7	6	1637	2015	BRV	c14	0.982144
3	105	19	7	6	1637	2015	BRV	c14	1.32722
4	105	19	7	6	1637	2015	BRV	c14	1.58599
5	105	19	7	6	1637	2015	BRV	c14	1.74309
1	106	20	7	7	1637	2015	BRV	c14	0.629696
2	106	20	7	7	1637	2015	BRV	c14	1.38997
3	106	20	7	7	1637	2015	BRV	c14	1.65014
4	106	20	7	7	1637	2015	BRV	c14	1.86547
5	106	20	7	7	1637	2015	BRV	c14	2.05957
1	107	21	7	5	1637	2015	BRV	c14	0.520843
2	107	21	7	5	1637	2015	BRV	c14	1.03623
3	107	21	7	5	1637	2015	BRV	c14	1.34756
4	107	21	7	5	1637	2015	BRV	c14	1.54893
5	107	21	7	5	1637	2015	BRV	c14	1.77697
1	108	22	7	6	1637	2015	BRV	c14	0.727749
2	108	22	7	6	1637	2015	BRV	c14	1.18885
3	108	22	7	6	1637	2015	BRV	c14	1.44063
4	108	22	7	6	1637	2015	BRV	c14	1.67374
5	108	22	7	6	1637	2015	BRV	c14	1.92656
1	109	23	7	9	1637	2015	BRV	c14	0.465387
2	109	23	7	9	1637	2015	BRV	c14	0.835654
3	109	23	7	9	1637	2015	BRV	c14	1.13434
4	109	23	7	9	1637	2015	BRV	c14	1.37062
5	109	23	7	9	1637	2015	BRV	c14	1.53949
1	110	24	7	7	1637	2015	BRV	c14	0.628371
2	110	24	7	7	1637	2015	BRV	c14	1.22383
3	110	24	7	7	1637	2015	BRV	c14	1.54593
4	110	24	7	7	1637	2015	BRV	c14	1.77531
5	110	24	7	7	1637	2015	BRV	c14	2.00456
1	111	26	7	7	1637	2015	BRV	c14	0.203679
2	111	26	7	7	1637	2015	BRV	c14	0.431363
3	111	26	7	7	1637	2015	BRV	c14	0.791413
4	111	26	7	7	1637	2015	BRV	c14	1.09188
5	111	26	7	7	1637	2015	BRV	c14	1.29715
1	119	1	6	15	1660	2015	BRV	c14	0.550238
2	119	1	6	15	1660	2015	BRV	c14	0.964497
3	119	1	6	15	1660	2015	BRV	c14	1.25653
4	119	1	6	15	1660	2015	BRV	c14	1.53275
5	119	1	6	15	1660	2015	BRV	c14	1.70175
1	120	2	6	7	1660	2015	BRV	c14	0.459854
2	120	2	6	7	1660	2015	BRV	c14	0.892063
3	120	2	6	7	1660	2015	BRV	c14	1.14474
4	120	2	6	7	1660	2015	BRV	c14	1.43465
5	120	2	6	7	1660	2015	BRV	c14	1.71119
1	121	3	6	7	1660	2015	BRV	c14	0.477117
2	121	3	6	7	1660	2015	BRV	c14	0.889983
3	121	3	6	7	1660	2015	BRV	c14	1.21098
4	121	3	6	7	1660	2015	BRV	c14	1.45964
5	121	3	6	7	1660	2015	BRV	c14	1.66616
1	122	4	6	9	1660	2015	BRV	c14	0.396608
2	122	4	6	9	1660	2015	BRV	c14	0.742019
3	122	4	6	9	1660	2015	BRV	c14	1.02075
4	122	4	6	9	1660	2015	BRV	c14	1.25723
5	122	4	6	9	1660	2015	BRV	c14	1.5428
1	123	5	6	9	1660	2015	BRV	c14	0.262185
2	123	5	6	9	1660	2015	BRV	c14	0.711941
3	123	5	6	9	1660	2015	BRV	c14	1.12419
4	123	5	6	9	1660	2015	BRV	c14	1.33895
5	123	5	6	9	1660	2015	BRV	c14	1.59751
1	124	6	6	8	1660	2015	BRV	c14	0.433244
2	124	6	6	8	1660	2015	BRV	c14	0.725168
3	124	6	6	8	1660	2015	BRV	c14	1.02563
4	124	6	6	8	1660	2015	BRV	c14	1.21455
5	124	6	6	8	1660	2015	BRV	c14	1.36765
1	125	8	6	12	1660	2015	BRV	c14	0.373536
2	125	8	6	12	1660	2015	BRV	c14	0.809775
3	125	8	6	12	1660	2015	BRV	c14	1.10387
4	125	8	6	12	1660	2015	BRV	c14	1.29136
5	125	8	6	12	1660	2015	BRV	c14	1.42112
1	126	9	6	13	1660	2015	BRV	c14	0.358905
2	126	9	6	13	1660	2015	BRV	c14	0.689057
3	126	9	6	13	1660	2015	BRV	c14	1.04657
4	126	9	6	13	1660	2015	BRV	c14	1.21228
5	126	9	6	13	1660	2015	BRV	c14	1.3644
1	127	10	6	8	1660	2015	BRV	c14	0.561413
2	127	10	6	8	1660	2015	BRV	c14	0.982613
3	127	10	6	8	1660	2015	BRV	c14	1.2325
4	127	10	6	8	1660	2015	BRV	c14	1.42318
5	127	10	6	8	1660	2015	BRV	c14	1.59105
1	128	11	6	10	1660	2015	BRV	c14	0.429893
2	128	11	6	10	1660	2015	BRV	c14	0.80268
3	128	11	6	10	1660	2015	BRV	c14	1.13263
4	128	11	6	10	1660	2015	BRV	c14	1.37339
5	128	11	6	10	1660	2015	BRV	c14	1.46597
1	129	13	6	5	1660	2015	BRV	c14	0.498552
2	129	13	6	5	1660	2015	BRV	c14	0.918939
3	129	13	6	5	1660	2015	BRV	c14	1.19597
4	129	13	6	5	1660	2015	BRV	c14	1.39621
5	129	13	6	5	1660	2015	BRV	c14	1.54371
1	112	1	13	11	1649	2015	BRV	c14	0.517897
2	112	1	13	11	1649	2015	BRV	c14	0.855377
3	112	1	13	11	1649	2015	BRV	c14	1.14997
4	112	1	13	11	1649	2015	BRV	c14	1.39239
5	112	1	13	11	1649	2015	BRV	c14	1.62348
1	113	3	13	5	1649	2015	BRV	c14	0.448152
2	113	3	13	5	1649	2015	BRV	c14	1.054
3	113	3	13	5	1649	2015	BRV	c14	1.32781
4	113	3	13	5	1649	2015	BRV	c14	1.49963
5	113	3	13	5	1649	2015	BRV	c14	1.63823
1	114	4	13	5	1649	2015	BRV	c14	0.472089
2	114	4	13	5	1649	2015	BRV	c14	1.00418
3	114	4	13	5	1649	2015	BRV	c14	1.26418
4	114	4	13	5	1649	2015	BRV	c14	1.51418
5	114	4	13	5	1649	2015	BRV	c14	1.66018
1	115	5	13	12	1649	2015	BRV	c14	0.344471
2	115	5	13	12	1649	2015	BRV	c14	0.7122
3	115	5	13	12	1649	2015	BRV	c14	1.16472
4	115	5	13	12	1649	2015	BRV	c14	1.36022
5	115	5	13	12	1649	2015	BRV	c14	1.47932
1	116	6	13	6	1649	2015	BRV	c14	0.458402
2	116	6	13	6	1649	2015	BRV	c14	0.787415
3	116	6	13	6	1649	2015	BRV	c14	1.1005
4	116	6	13	6	1649	2015	BRV	c14	1.36584
5	116	6	13	6	1649	2015	BRV	c14	1.62044
1	117	7	13	5	1649	2015	BRV	c14	0.575868
2	117	7	13	5	1649	2015	BRV	c14	0.973285
3	117	7	13	5	1649	2015	BRV	c14	1.28583
4	117	7	13	5	1649	2015	BRV	c14	1.5031
5	117	7	13	5	1649	2015	BRV	c14	1.71206
1	118	8	13	5	1649	2015	BRV	c14	0.352732
2	118	8	13	5	1649	2015	BRV	c14	0.633732
3	118	8	13	5	1649	2015	BRV	c14	0.947268
4	118	8	13	5	1649	2015	BRV	c14	1.09164
5	118	8	13	5	1649	2015	BRV	c14	1.28217
1	130	1	5	14	1680	2015	BRV	c14	0.304171
2	130	1	5	14	1680	2015	BRV	c14	0.704837
3	130	1	5	14	1680	2015	BRV	c14	1.02038
4	130	1	5	14	1680	2015	BRV	c14	1.16379
5	130	1	5	14	1680	2015	BRV	c14	1.36071
1	131	2	5	11	1680	2015	BRV	c14	0.518167
2	131	2	5	11	1680	2015	BRV	c14	0.780682
3	131	2	5	11	1680	2015	BRV	c14	1.10546
4	131	2	5	11	1680	2015	BRV	c14	1.29797
5	131	2	5	11	1680	2015	BRV	c14	1.45698
1	132	3	5	14	1680	2015	BRV	c14	0.294679
2	132	3	5	14	1680	2015	BRV	c14	0.764679
3	132	3	5	14	1680	2015	BRV	c14	1.02264
4	132	3	5	14	1680	2015	BRV	c14	1.22268
5	132	3	5	14	1680	2015	BRV	c14	1.49834
1	133	4	5	10	1680	2015	BRV	c14	0.311546
2	133	4	5	10	1680	2015	BRV	c14	0.606546
3	133	4	5	10	1680	2015	BRV	c14	0.892352
4	133	4	5	10	1680	2015	BRV	c14	1.06301
5	133	4	5	10	1680	2015	BRV	c14	1.21884
1	134	5	5	7	1680	2015	BRV	c14	0.389423
2	134	5	5	7	1680	2015	BRV	c14	0.678203
3	134	5	5	7	1680	2015	BRV	c14	0.838534
4	134	5	5	7	1680	2015	BRV	c14	0.947658
5	134	5	5	7	1680	2015	BRV	c14	1.10266
1	135	6	5	7	1680	2015	BRV	c14	0.539126
2	135	6	5	7	1680	2015	BRV	c14	0.965989
3	135	6	5	7	1680	2015	BRV	c14	1.31044
4	135	6	5	7	1680	2015	BRV	c14	1.60755
5	135	6	5	7	1680	2015	BRV	c14	1.81764
1	136	7	5	8	1680	2015	BRV	c14	0.290209
2	136	7	5	8	1680	2015	BRV	c14	0.58138
3	136	7	5	8	1680	2015	BRV	c14	0.83131
4	136	7	5	8	1680	2015	BRV	c14	1.07052
5	136	7	5	8	1680	2015	BRV	c14	1.38052
1	137	1	6	10	1710	2012	KOV	c14	0.3664
2	137	1	6	10	1710	2012	KOV	c14	0.753401
3	137	1	6	10	1710	2012	KOV	c14	1.10536
4	137	1	6	10	1710	2012	KOV	c14	1.32049
5	137	1	6	10	1710	2012	KOV	c14	1.48731
1	138	2	6	15	1710	2012	KOV	c14	0.333542
2	138	2	6	15	1710	2012	KOV	c14	0.789749
3	138	2	6	15	1710	2012	KOV	c14	0.971752
4	138	2	6	15	1710	2012	KOV	c14	1.17416
5	138	2	6	15	1710	2012	KOV	c14	1.34762
1	139	3	6	12	1710	2012	KOV	c14	0.233574
2	139	3	6	12	1710	2012	KOV	c14	0.740581
3	139	3	6	12	1710	2012	KOV	c14	1.07877
4	139	3	6	12	1710	2012	KOV	c14	1.38437
5	139	3	6	12	1710	2012	KOV	c14	1.63055
1	140	4	6	12	1710	2012	KOV	c14	0.557732
2	140	4	6	12	1710	2012	KOV	c14	0.937823
3	140	4	6	12	1710	2012	KOV	c14	1.25181
4	140	4	6	12	1710	2012	KOV	c14	1.59442
5	140	4	6	12	1710	2012	KOV	c14	1.7745
1	141	5	6	9	1710	2012	KOV	c14	0.335626
2	141	5	6	9	1710	2012	KOV	c14	0.73694
3	141	5	6	9	1710	2012	KOV	c14	0.970949
4	141	5	6	9	1710	2012	KOV	c14	1.2431
5	141	5	6	9	1710	2012	KOV	c14	1.42687
1	142	6	6	10	1710	2012	KOV	context	0.245247
2	142	6	6	10	1710	2012	KOV	context	0.640835
3	142	6	6	10	1710	2012	KOV	context	0.948635
4	142	6	6	10	1710	2012	KOV	context	1.16911
5	142	6	6	10	1710	2012	KOV	context	1.32778
1	143	7	6	13	1710	2012	KOV	context	0.33592
2	143	7	6	13	1710	2012	KOV	context	0.707688
3	143	7	6	13	1710	2012	KOV	context	0.961486
4	143	7	6	13	1710	2012	KOV	context	1.23786
5	143	7	6	13	1710	2012	KOV	context	1.45652
1	144	8	6	11	1710	2012	KOV	context	0.20026
2	144	8	6	11	1710	2012	KOV	context	0.461889
3	144	8	6	11	1710	2012	KOV	context	0.666105
4	144	8	6	11	1710	2012	KOV	context	0.8966
5	144	8	6	11	1710	2012	KOV	context	1.09246
1	145	9	6	14	1710	2012	KOV	context	0.412826
2	145	9	6	14	1710	2012	KOV	context	0.896654
3	145	9	6	14	1710	2012	KOV	context	1.16229
4	145	9	6	14	1710	2012	KOV	context	1.4727
5	145	9	6	14	1710	2012	KOV	context	1.64095
1	146	10	6	12	1710	2012	KOV	context	0.42534
2	146	10	6	12	1710	2012	KOV	context	0.784005
3	146	10	6	12	1710	2012	KOV	context	1.13021
4	146	10	6	12	1710	2012	KOV	context	1.38921
5	146	10	6	12	1710	2012	KOV	context	1.6223
1	147	1	51	11	1744	2012	KOV	context	0.665054
2	147	1	51	11	1744	2012	KOV	context	1.0983
3	147	1	51	11	1744	2012	KOV	context	1.42496
4	147	1	51	11	1744	2012	KOV	context	1.70004
5	147	1	51	11	1744	2012	KOV	context	1.8857
1	148	2	51	13	1744	2012	KOV	context	0.418607
2	148	2	51	13	1744	2012	KOV	context	0.620134
3	148	2	51	13	1744	2012	KOV	context	0.909722
4	148	2	51	13	1744	2012	KOV	context	1.10541
5	148	2	51	13	1744	2012	KOV	context	1.3007
1	149	3	51	12	1744	2012	KOV	context	0.386866
2	149	3	51	12	1744	2012	KOV	context	0.722974
3	149	3	51	12	1744	2012	KOV	context	0.941728
4	149	3	51	12	1744	2012	KOV	context	1.08414
5	149	3	51	12	1744	2012	KOV	context	1.29467
1	150	4	51	12	1744	2012	KOV	context	0.336122
2	150	4	51	12	1744	2012	KOV	context	0.616524
3	150	4	51	12	1744	2012	KOV	context	0.816468
4	150	4	51	12	1744	2012	KOV	context	1.09494
5	150	4	51	12	1744	2012	KOV	context	1.28574
1	151	5	51	7	1744	2012	KOV	context	0.382394
2	151	5	51	7	1744	2012	KOV	context	0.787178
3	151	5	51	7	1744	2012	KOV	context	1.07402
4	151	5	51	7	1744	2012	KOV	context	1.27952
5	151	5	51	7	1744	2012	KOV	context	1.45708
1	152	1	52	13	1744	2012	KOV	context	0.517707
2	152	1	52	13	1744	2012	KOV	context	0.955092
3	152	1	52	13	1744	2012	KOV	context	1.23259
4	152	1	52	13	1744	2012	KOV	context	1.39796
5	152	1	52	13	1744	2012	KOV	context	1.6095
1	153	3	52	11	1744	2012	KOV	context	0.379233
2	153	3	52	11	1744	2012	KOV	context	0.630568
3	153	3	52	11	1744	2012	KOV	context	0.881456
4	153	3	52	11	1744	2012	KOV	context	1.10954
5	153	3	52	11	1744	2012	KOV	context	1.26526
1	154	4	52	13	1744	2012	KOV	context	0.298292
2	154	4	52	13	1744	2012	KOV	context	0.850249
3	154	4	52	13	1744	2012	KOV	context	1.07899
4	154	4	52	13	1744	2012	KOV	context	1.33202
5	154	4	52	13	1744	2012	KOV	context	1.58566
1	155	5	52	5	1744	2012	KOV	context	0.41564
2	155	5	52	5	1744	2012	KOV	context	0.955072
3	155	5	52	5	1744	2012	KOV	context	1.22505
4	155	5	52	5	1744	2012	KOV	context	1.42209
5	155	5	52	5	1744	2012	KOV	context	1.61528
1	156	6	52	13	1744	2012	KOV	context	0.314721
2	156	6	52	13	1744	2012	KOV	context	0.813384
3	156	6	52	13	1744	2012	KOV	context	1.19578
4	156	6	52	13	1744	2012	KOV	context	1.54497
5	156	6	52	13	1744	2012	KOV	context	1.79403
1	157	7	52	5	1744	2012	KOV	context	0.464634
2	157	7	52	5	1744	2012	KOV	context	0.898051
3	157	7	52	5	1744	2012	KOV	context	1.14973
4	157	7	52	5	1744	2012	KOV	context	1.36258
5	157	7	52	5	1744	2012	KOV	context	1.52682
1	158	8	52	10	1744	2012	KOV	c14	0.648624
2	158	8	52	10	1744	2012	KOV	c14	1.05745
3	158	8	52	10	1744	2012	KOV	c14	1.28968
4	158	8	52	10	1744	2012	KOV	c14	1.45533
5	158	8	52	10	1744	2012	KOV	c14	1.66617
1	159	9	52	11	1744	2012	KOV	c14	0.613425
2	159	9	52	11	1744	2012	KOV	c14	1.04179
3	159	9	52	11	1744	2012	KOV	c14	1.29855
4	159	9	52	11	1744	2012	KOV	c14	1.57718
5	159	9	52	11	1744	2012	KOV	c14	1.76343
1	160	10	52	11	1744	2012	KOV	c14	0.351241
2	160	10	52	11	1744	2012	KOV	c14	0.78776
3	160	10	52	11	1744	2012	KOV	c14	1.27146
4	160	10	52	11	1744	2012	KOV	c14	1.48371
5	160	10	52	11	1744	2012	KOV	c14	1.66975
1	161	1	4	15	1785	2015	BRV	c14	0.411145
2	161	1	4	15	1785	2015	BRV	c14	0.868548
3	161	1	4	15	1785	2015	BRV	c14	1.14128
4	161	1	4	15	1785	2015	BRV	c14	1.28107
5	161	1	4	15	1785	2015	BRV	c14	1.51407
1	162	2	4	8	1785	2015	BRV	c14	0.297673
2	162	2	4	8	1785	2015	BRV	c14	0.535673
3	162	2	4	8	1785	2015	BRV	c14	0.835354
4	162	2	4	8	1785	2015	BRV	c14	1.15388
5	162	2	4	8	1785	2015	BRV	c14	1.47632
1	163	4	4	6	1785	2015	BRV	c14	0.392922
2	163	4	4	6	1785	2015	BRV	c14	0.923557
3	163	4	4	6	1785	2015	BRV	c14	1.1735
4	163	4	4	6	1785	2015	BRV	c14	1.3445
5	163	4	4	6	1785	2015	BRV	c14	1.53119
1	164	5	4	7	1785	2015	BRV	c14	0.417542
2	164	5	4	7	1785	2015	BRV	c14	0.850989
3	164	5	4	7	1785	2015	BRV	c14	0.96335
4	164	5	4	7	1785	2015	BRV	c14	1.14735
5	164	5	4	7	1785	2015	BRV	c14	1.34974
1	165	6	4	7	1785	2015	BRV	c14	0.507836
2	165	6	4	7	1785	2015	BRV	c14	0.884967
3	165	6	4	7	1785	2015	BRV	c14	1.10417
4	165	6	4	7	1785	2015	BRV	c14	1.28606
5	165	6	4	7	1785	2015	BRV	c14	1.49226
1	166	8	4	8	1785	2015	BRV	c14	0.220145
2	166	8	4	8	1785	2015	BRV	c14	0.673515
3	166	8	4	8	1785	2015	BRV	c14	0.94528
4	166	8	4	8	1785	2015	BRV	c14	1.18783
5	166	8	4	8	1785	2015	BRV	c14	1.57723
1	167	1	4	16	1795	2012	KOV	c14	0.425441
2	167	1	4	16	1795	2012	KOV	c14	0.760851
3	167	1	4	16	1795	2012	KOV	c14	1.09372
4	167	1	4	16	1795	2012	KOV	c14	1.30912
5	167	1	4	16	1795	2012	KOV	c14	1.45677
1	168	2	4	14	1795	2012	KOV	c14	0.459449
2	168	2	4	14	1795	2012	KOV	c14	0.944691
3	168	2	4	14	1795	2012	KOV	c14	1.2277
4	168	2	4	14	1795	2012	KOV	c14	1.55134
5	168	2	4	14	1795	2012	KOV	c14	1.77076
1	169	4	4	9	1795	2012	KOV	c14	0.268509
2	169	4	4	9	1795	2012	KOV	c14	0.492627
3	169	4	4	9	1795	2012	KOV	c14	0.707497
4	169	4	4	9	1795	2012	KOV	c14	0.81401
5	169	4	4	9	1795	2012	KOV	c14	1.0362
1	170	5	4	5	1795	2012	KOV	c14	0.257235
2	170	5	4	5	1795	2012	KOV	c14	0.783615
3	170	5	4	5	1795	2012	KOV	c14	1.02154
4	170	5	4	5	1795	2012	KOV	c14	1.20754
5	170	5	4	5	1795	2012	KOV	c14	1.33331
1	171	6	4	5	1795	2012	KOV	c14	0.559264
2	171	6	4	5	1795	2012	KOV	c14	1.32273
3	171	6	4	5	1795	2012	KOV	c14	1.55344
4	171	6	4	5	1795	2012	KOV	c14	1.74644
5	171	6	4	5	1795	2012	KOV	c14	1.89787
1	172	1	3	12	1795	2012	KOV	c14	0.320801
2	172	1	3	12	1795	2012	KOV	c14	0.748766
3	172	1	3	12	1795	2012	KOV	c14	0.994719
4	172	1	3	12	1795	2012	KOV	c14	1.2837
5	172	1	3	12	1795	2012	KOV	c14	1.46982
1	173	2	3	9	1795	2012	KOV	c14	0.369546
2	173	2	3	9	1795	2012	KOV	c14	0.897891
3	173	2	3	9	1795	2012	KOV	c14	1.20402
4	173	2	3	9	1795	2012	KOV	c14	1.4192
5	173	2	3	9	1795	2012	KOV	c14	1.69322
1	174	4	3	9	1795	2012	KOV	c14	0.328495
2	174	4	3	9	1795	2012	KOV	c14	0.619117
3	174	4	3	9	1795	2012	KOV	c14	0.886169
4	174	4	3	9	1795	2012	KOV	c14	1.14488
5	174	4	3	9	1795	2012	KOV	c14	1.37883
1	175	5	3	12	1795	2012	KOV	c14	0.575022
2	175	5	3	12	1795	2012	KOV	c14	0.973415
3	175	5	3	12	1795	2012	KOV	c14	1.28143
4	175	5	3	12	1795	2012	KOV	c14	1.52974
5	175	5	3	12	1795	2012	KOV	c14	1.76056
1	176	6	3	12	1795	2012	KOV	c14	0.453259
2	176	6	3	12	1795	2012	KOV	c14	0.85297
3	176	6	3	12	1795	2012	KOV	c14	1.23101
4	176	6	3	12	1795	2012	KOV	c14	1.66709
5	176	6	3	12	1795	2012	KOV	c14	1.99252
1	177	7	3	10	1795	2012	KOV	c14	0.447371
2	177	7	3	10	1795	2012	KOV	c14	0.980938
3	177	7	3	10	1795	2012	KOV	c14	1.26365
4	177	7	3	10	1795	2012	KOV	c14	1.51246
5	177	7	3	10	1795	2012	KOV	c14	1.65117
1	178	8	3	14	1795	2012	KOV	c14	0.312533
2	178	8	3	14	1795	2012	KOV	c14	0.721806
3	178	8	3	14	1795	2012	KOV	c14	1.04682
4	178	8	3	14	1795	2012	KOV	c14	1.34456
5	178	8	3	14	1795	2012	KOV	c14	1.50489
1	179	9	3	9	1795	2012	KOV	c14	0.315217
2	179	9	3	9	1795	2012	KOV	c14	0.686389
3	179	9	3	9	1795	2012	KOV	c14	0.826396
4	179	9	3	9	1795	2012	KOV	c14	0.998073
5	179	9	3	9	1795	2012	KOV	c14	1.1645
1	180	12	3	11	1795	2012	KOV	c14	0.321
2	180	12	3	11	1795	2012	KOV	c14	0.779495
3	180	12	3	11	1795	2012	KOV	c14	1.13101
4	180	12	3	11	1795	2012	KOV	c14	1.3164
5	180	12	3	11	1795	2012	KOV	c14	1.61882
1	181	13	3	10	1795	2012	KOV	c14	0.38372
2	181	13	3	10	1795	2012	KOV	c14	0.734949
3	181	13	3	10	1795	2012	KOV	c14	0.939832
4	181	13	3	10	1795	2012	KOV	c14	1.09413
5	181	13	3	10	1795	2012	KOV	c14	1.2885
1	182	13a	3	NA	1795	2012	KOV	c14	0.308769
2	182	13a	3	NA	1795	2012	KOV	c14	0.646433
3	182	13a	3	NA	1795	2012	KOV	c14	0.863193
4	182	13a	3	NA	1795	2012	KOV	c14	1.14846
5	182	13a	3	NA	1795	2012	KOV	c14	1.28969
1	183	1	3	6	1820	2015	BRV	c14	0.459713
2	183	1	3	6	1820	2015	BRV	c14	0.821244
3	183	1	3	6	1820	2015	BRV	c14	1.12813
4	183	1	3	6	1820	2015	BRV	c14	1.35835
5	183	1	3	6	1820	2015	BRV	c14	1.53903
1	184	3	3	5	1820	2015	BRV	c14	0.534958
2	184	3	3	5	1820	2015	BRV	c14	0.965077
3	184	3	3	5	1820	2015	BRV	c14	1.24885
4	184	3	3	5	1820	2015	BRV	c14	1.45891
5	184	3	3	5	1820	2015	BRV	c14	1.61623
1	185	4	3	6	1820	2015	BRV	c14	0.636883
2	185	4	3	6	1820	2015	BRV	c14	1.03173
3	185	4	3	6	1820	2015	BRV	c14	1.4262
4	185	4	3	6	1820	2015	BRV	c14	1.65075
5	185	4	3	6	1820	2015	BRV	c14	1.86147
1	186	5	3	5	1820	2015	BRV	c14	0.440519
2	186	5	3	5	1820	2015	BRV	c14	0.853354
3	186	5	3	5	1820	2015	BRV	c14	1.08543
4	186	5	3	5	1820	2015	BRV	c14	1.36353
5	186	5	3	5	1820	2015	BRV	c14	1.65227
1	187	6	3	6	1820	2015	BRV	c14	0.408123
2	187	6	3	6	1820	2015	BRV	c14	0.667878
3	187	6	3	6	1820	2015	BRV	c14	0.908086
4	187	6	3	6	1820	2015	BRV	c14	1.15
5	187	6	3	6	1820	2015	BRV	c14	1.33544
1	188	7	3	11	1820	2015	BRV	c14	0.303449
2	188	7	3	11	1820	2015	BRV	c14	0.577897
3	188	7	3	11	1820	2015	BRV	c14	0.851621
4	188	7	3	11	1820	2015	BRV	c14	1.21503
5	188	7	3	11	1820	2015	BRV	c14	1.43904
1	189	8	3	7	1820	2015	BRV	c14	0.504034
2	189	8	3	7	1820	2015	BRV	c14	0.895349
3	189	8	3	7	1820	2015	BRV	c14	1.30214
4	189	8	3	7	1820	2015	BRV	c14	1.57594
5	189	8	3	7	1820	2015	BRV	c14	1.809
1	190	9	3	5	1820	2015	BRV	c14	0.814364
2	190	9	3	5	1820	2015	BRV	c14	1.25687
3	190	9	3	5	1820	2015	BRV	c14	1.47706
4	190	9	3	5	1820	2015	BRV	c14	1.67617
5	190	9	3	5	1820	2015	BRV	c14	1.86534
1	191	10	3	13	1820	2015	BRV	c14	0.383294
2	191	10	3	13	1820	2015	BRV	c14	0.628194
3	191	10	3	13	1820	2015	BRV	c14	0.989725
4	191	10	3	13	1820	2015	BRV	c14	1.24256
5	191	10	3	13	1820	2015	BRV	c14	1.45741
1	192	1	2	11	1820	2012	KOV	c14	0.454943
2	192	1	2	11	1820	2012	KOV	c14	0.848089
3	192	1	2	11	1820	2012	KOV	c14	1.26331
4	192	1	2	11	1820	2012	KOV	c14	1.69021
5	192	1	2	11	1820	2012	KOV	c14	1.99919
1	193	2	2	11	1820	2012	KOV	c14	0.47223
2	193	2	2	11	1820	2012	KOV	c14	0.954484
3	193	2	2	11	1820	2012	KOV	c14	1.19585
4	193	2	2	11	1820	2012	KOV	c14	1.3656
5	193	2	2	11	1820	2012	KOV	c14	1.66424
1	194	3	2	13	1820	2012	KOV	c14	0.270248
2	194	3	2	13	1820	2012	KOV	c14	0.600219
3	194	3	2	13	1820	2012	KOV	c14	0.842479
4	194	3	2	13	1820	2012	KOV	c14	1.06996
5	194	3	2	13	1820	2012	KOV	c14	1.26012
1	195	1	2	12	1890	2015	BRV	c14	0.6
2	195	1	2	12	1890	2015	BRV	c14	0.869898
3	195	1	2	12	1890	2015	BRV	c14	1.11438
4	195	1	2	12	1890	2015	BRV	c14	1.47862
5	195	1	2	12	1890	2015	BRV	c14	1.71881
1	196	2	2	5	1890	2015	BRV	c14	0.382962
2	196	2	2	5	1890	2015	BRV	c14	0.690528
3	196	2	2	5	1890	2015	BRV	c14	1.00572
4	196	2	2	5	1890	2015	BRV	c14	1.18472
5	196	2	2	5	1890	2015	BRV	c14	1.38497
1	197	3	2	5	1890	2015	BRV	c14	0.457473
2	197	3	2	5	1890	2015	BRV	c14	0.76034
3	197	3	2	5	1890	2015	BRV	c14	1.07566
4	197	3	2	5	1890	2015	BRV	c14	1.36337
5	197	3	2	5	1890	2015	BRV	c14	1.55001
1	198	4	2	6	1890	2015	BRV	c14	0.321188
2	198	4	2	6	1890	2015	BRV	c14	0.704346
3	198	4	2	6	1890	2015	BRV	c14	0.912346
4	198	4	2	6	1890	2015	BRV	c14	1.09942
5	198	4	2	6	1890	2015	BRV	c14	1.22342
1	199	1	12	18	1890	2015	BRV	c14	0.484407
2	199	1	12	18	1890	2015	BRV	c14	0.932364
3	199	1	12	18	1890	2015	BRV	c14	1.17589
4	199	1	12	18	1890	2015	BRV	c14	1.42621
5	199	1	12	18	1890	2015	BRV	c14	1.59931
1	200	2	12	11	1890	2015	BRV	c14	0.386943
2	200	2	12	11	1890	2015	BRV	c14	0.7185
3	200	2	12	11	1890	2015	BRV	c14	0.9976
4	200	2	12	11	1890	2015	BRV	c14	1.23388
5	200	2	12	11	1890	2015	BRV	c14	1.39781
1	201	3	12	5	1890	2015	BRV	c14	0.271389
2	201	3	12	5	1890	2015	BRV	c14	0.647474
3	201	3	12	5	1890	2015	BRV	c14	0.950555
4	201	3	12	5	1890	2015	BRV	c14	1.1255
5	201	3	12	5	1890	2015	BRV	c14	1.25865
1	202	4	12	6	1890	2015	BRV	context	0.229107
2	202	4	12	6	1890	2015	BRV	context	0.426107
3	202	4	12	6	1890	2015	BRV	context	0.66536
4	202	4	12	6	1890	2015	BRV	context	0.93436
5	202	4	12	6	1890	2015	BRV	context	1.16258
1	203	5	12	10	1890	2015	BRV	context	0.535785
2	203	5	12	10	1890	2015	BRV	context	0.93555
3	203	5	12	10	1890	2015	BRV	context	1.21378
4	203	5	12	10	1890	2015	BRV	context	1.40195
5	203	5	12	10	1890	2015	BRV	context	1.6392
1	204	6	12	8	1890	2015	BRV	context	0.488016
2	204	6	12	8	1890	2015	BRV	context	0.884427
3	204	6	12	8	1890	2015	BRV	context	1.16456
4	204	6	12	8	1890	2015	BRV	context	1.34791
5	204	6	12	8	1890	2015	BRV	context	1.50416
1	205	7	12	7	1890	2015	BRV	context	0.4113
2	205	7	12	7	1890	2015	BRV	context	0.957876
3	205	7	12	7	1890	2015	BRV	context	1.25263
4	205	7	12	7	1890	2015	BRV	context	1.49383
5	205	7	12	7	1890	2015	BRV	context	1.67183
1	206	1	1	8	1910	2015	BRV	c14	0.733399
2	206	1	1	8	1910	2015	BRV	c14	1.25028
3	206	1	1	8	1910	2015	BRV	c14	1.72419
4	206	1	1	8	1910	2015	BRV	c14	1.97738
5	206	1	1	8	1910	2015	BRV	c14	2.22535
1	207	2	1	5	1910	2015	BRV	c14	0.807683
2	207	2	1	5	1910	2015	BRV	c14	1.28136
3	207	2	1	5	1910	2015	BRV	c14	1.60533
4	207	2	1	5	1910	2015	BRV	c14	1.81495
5	207	2	1	5	1910	2015	BRV	c14	1.98888
1	208	3	1	9	1910	2015	BRV	c14	0.287124
2	208	3	1	9	1910	2015	BRV	c14	0.691188
3	208	3	1	9	1910	2015	BRV	c14	1.00346
4	208	3	1	9	1910	2015	BRV	c14	1.26814
5	208	3	1	9	1910	2015	BRV	c14	1.49796
1	209	4	1	9	1910	2015	BRV	c14	0.292542
2	209	4	1	9	1910	2015	BRV	c14	0.636243
3	209	4	1	9	1910	2015	BRV	c14	0.999409
4	209	4	1	9	1910	2015	BRV	c14	1.20717
5	209	4	1	9	1910	2015	BRV	c14	1.44942
1	210	5	1	11	1910	2015	BRV	c14	0.423449
2	210	5	1	11	1910	2015	BRV	c14	0.767189
3	210	5	1	11	1910	2015	BRV	c14	1.15163
4	210	5	1	11	1910	2015	BRV	c14	1.33382
5	210	5	1	11	1910	2015	BRV	c14	1.51366
1	211	6	1	5	1910	2015	BRV	c14	0.647094
2	211	6	1	5	1910	2015	BRV	c14	1.09052
3	211	6	1	5	1910	2015	BRV	c14	1.38664
4	211	6	1	5	1910	2015	BRV	c14	1.61015
5	211	6	1	5	1910	2015	BRV	c14	1.83022
1	212	7	1	12	1910	2015	BRV	c14	0.308804
2	212	7	1	12	1910	2015	BRV	c14	0.482729
3	212	7	1	12	1910	2015	BRV	c14	0.752398
4	212	7	1	12	1910	2015	BRV	c14	0.957895
5	212	7	1	12	1910	2015	BRV	c14	1.12616
1	213	8	1	5	1910	2015	BRV	c14	0.570517
2	213	8	1	5	1910	2015	BRV	c14	0.820919
3	213	8	1	5	1910	2015	BRV	c14	1.21107
4	213	8	1	5	1910	2015	BRV	c14	1.48695
5	213	8	1	5	1910	2015	BRV	c14	1.62995
1	214	1	1	10	1910	2015	BRV	c14	0.378842
2	214	1	1	10	1910	2015	BRV	c14	0.762989
3	214	1	1	10	1910	2015	BRV	c14	1.12078
4	214	1	1	10	1910	2015	BRV	c14	1.34849
5	214	1	1	10	1910	2015	BRV	c14	1.53966
1	215	2	1	15	1910	2015	BRV	c14	0.456327
2	215	2	1	15	1910	2015	BRV	c14	0.728481
3	215	2	1	15	1910	2015	BRV	c14	0.982499
4	215	2	1	15	1910	2015	BRV	c14	1.18827
5	215	2	1	15	1910	2015	BRV	c14	1.35756
1	216	3	1	8	1910	2015	BRV	c14	0.543339
2	216	3	1	8	1910	2015	BRV	c14	0.935229
3	216	3	1	8	1910	2015	BRV	c14	1.20178
4	216	3	1	8	1910	2015	BRV	c14	1.44329
5	216	3	1	8	1910	2015	BRV	c14	1.6414
1	217	4	1	5	1910	2015	BRV	c14	0.493101
2	217	4	1	5	1910	2015	BRV	c14	0.904272
3	217	4	1	5	1910	2015	BRV	c14	1.23621
4	217	4	1	5	1910	2015	BRV	c14	1.47247
5	217	4	1	5	1910	2015	BRV	c14	1.65674
1	218	6	1	5	1910	2015	BRV	c14	0.324969
2	218	6	1	5	1910	2015	BRV	c14	0.769862
3	218	6	1	5	1910	2015	BRV	c14	1.11645
4	218	6	1	5	1910	2015	BRV	c14	1.29902
5	218	6	1	5	1910	2015	BRV	c14	1.46438
1	219	7	1	8	1910	2015	BRV	c14	0.447214
2	219	7	1	8	1910	2015	BRV	c14	0.756317
3	219	7	1	8	1910	2015	BRV	c14	1.08357
4	219	7	1	8	1910	2015	BRV	c14	1.36343
5	219	7	1	8	1910	2015	BRV	c14	1.64783
1	220	8	1	6	1910	2015	BRV	c14	0.416909
2	220	8	1	6	1910	2015	BRV	c14	0.670436
3	220	8	1	6	1910	2015	BRV	c14	0.868021
4	220	8	1	6	1910	2015	BRV	c14	1.06015
5	220	8	1	6	1910	2015	BRV	c14	1.19646
